# Supplementary material for: One-Degree-of-Freedom Mechanical Metamaterials with Arbitrary Prescribability and Rapid Reprogrammability of Force–Displacement Curves
Source: Research (Wash D C). 2025 Jun 9;8:0715. doi: 10.34133/research.0715 (PMC12136626; doi:10.34133/research.0715)
Supplement: Supplementary 1 — Sections S1 to S5 Figs. S1 to S11 Tables S1 and S2 Movies S1 to S5 Codes S1 to S6 [file research.0715.f1.zip]

Archive with 7 entries (7 files):
- Movie S2_new.mp4
- Movie S1_new.mp4
- Movie S3_new.mp4
- Movie S5_new.mp4
- Codes.rar
- Movie S4_new.mp4
- 02_Supplementary_information.pdf
